# Supplementary material for: Synthesis and Antileukemia Activity Evaluation of Benzophenanthridine Alkaloid Derivatives
Source: Molecules. 2022 Jun 19;27(12):3934. doi: 10.3390/molecules27123934 (PMC9227418; doi:10.3390/molecules27123934)
Supplement: Supplementary file 1 [file molecules-27-03934-s001.zip]

Archive with 1 entries (1 files):
- molecules-1712948-supplementary.pdf
